# Supplementary material for: The CD177 c.1291A Allele Leads to a Loss of Membrane Expression and Mimics a CD177-Null Phenotype
Source: Int J Mol Sci. 2024 Mar 1;25(5):2877. doi: 10.3390/ijms25052877 (PMC10931634; doi:10.3390/ijms25052877)
Supplement: Supplementary file 1 [file ijms-25-02877-s001.zip]

Archive with 1 entries (1 files):
- ijms-2532489-supplementary.pdf
